# Supplementary material for: Phenothiazine- and Carbazole-Cyanochalcones as Dual Inhibitors of Tubulin Polymerization and Human Farnesyltransferase
Source: Pharmaceuticals (Basel). 2023 Jun 16;16(6):888. doi: 10.3390/ph16060888 (PMC10305003; doi:10.3390/ph16060888)
Supplement: Supplementary file 1 [file pharmaceuticals-16-00888-s001.zip]

Archive with 1 entries (1 files):
- pharmaceuticals-2433650-supplementary.pdf
